# Supplementary material for: Genome-wide Analysis of Four Enterobacter cloacae complex type strains: Insights into Virulence and Niche Adaptation
Source: Sci Rep. 2020 May 18;10:8150. doi: 10.1038/s41598-020-65001-4 (PMC7235008; doi:10.1038/s41598-020-65001-4)
Supplement: Supplementary file 1 — Table S1 [file 41598_2020_65001_MOESM1_ESM.xlsx]

## Sheet: T1SS
Table S1. Computational based prediction of T1SS components in the genus Enterobacter clocae complex
Alternate name/function	Enterobacter kobei	Enterobacter ludwigii	Enterobacter asburiae	Enterobacter E. nimipressuralis	Enterobacter hormaechei	Enterobacter cloaceae
HlyB	+	+	+	+	+	+
HlyD	+	+	+	+	+	+
TolC	+	+	+	+	+	+
macA	−	−	+	+	+	+
macB	−	−	+	+	+	+
Burkholderia cenocepacia MC0-3

## Sheet: T2SS
Table S1. Computational based prediction and characterizations of T2SS components in the genus Enterobacter clocae complex
Alternate name/function	Enterobacter kobei	Enterobacter ludwigii	Enterobacter asburiae	Enterobacter E. nimipressuralis	Enterobacter hormaechei	Enterobacter cloaceae
ftsY; fused signal recognition particle receptor	−	−	+	+	−	+
gspC; general secretion pathway protein C	−	−	+	+	−	+
gspD; general secretion pathway protein D	−	−	+	+	−	+
gspE; general secretion pathway protein E	−	−	−	−	−	−
gspF; general secretion pathway protein F	−	−	+	+	−	+
gspG; general secretion pathway protein G	−	−	+	+	−	+
gspH; general secretion pathway protein H	−	−	+	+	−	+
gspK; general secretion pathway protein K	−	−	+	+	−	+
gspL; general secretion pathway protein L	−	−	+	+	−	+
gspM; general secretion pathway protein M	−	−	+	+	−	+
secA; preprotein translocase subunit SecA	−	−	+	+	−	+
secB; preprotein translocase subunit SecB	−	−	+	+	−	+
secD; preprotein translocase subunit SecD	−	−	+	+	−	+
secE; preprotein translocase subunit SecE	−	−	+	+	−	+
secF; preprotein translocase subunit SecF	−	−	+	+	−	+
secG; preprotein translocase subunit SecG	−	−	+	+	−	+
secM; secretion monitor	−	−	+	+	−	+
secY; preprotein translocase subunit SecY	−	−	+	+	−	+
tatA; sec-independent protein translocase protein TatA	−	−	+	+	−	+
tatB; sec-independent protein translocase protein TatB	−	−	+	+	−	+
tatC; sec-independent protein translocase protein TatC	−	−	+	+	−	+
tatE; sec-independent protein translocase protein TatE	−	−	+	+	−	+
yajC; preprotein translocase subunit YajC	−	−	+	+	−	+
yidC; family membrane protein insertase	−	−	+	+	−	+
Burkholderia cenocepacia MC0-3

## Sheet: T4SS
Table S1. Computational based prediction and characterizations of T4SS components in the genus Enterobactera
Alternate name/function	Enterobacter kobei	Enterobacter ludwigii	Enterobacter asburiae	Enterobacter E. nimipressuralis	Enterobacter hormaechei	Enterobacter cloaceae
Peptidoglycan Biosynthesis	+	+	+	+	+	+
PilA	+	+	+	+	+	+
PilB	+	+	+	+	+	+
PilC	+	+	+	+	+	+
PilT	+	+	+	+	+	+
PilM	+	+	+	+	+	+
PilN	+	+	+	+	+	+
PilO	+	−	+	+	+	+
PilP	+	−	+	−	+	+
PilQ	+	+	+	+	+	+
Chorismate Synthesis	+	+	+	+	+	+
Leader peptidase	+	+	+	+	+	+
lipoprotein	+	+	+	+	+	+
PilD	−	+	−	+	−	−
Burkholderia cenocepacia MC0-3

## Sheet: T6SS
Table S1. Computational based prediction and characterizations of T6SS components in the genus Enterobactera
Locus 1		Alternate name/function	Enterobacter kobei	Enterobacter ludwigii	Enterobacter asburiae	Enterobacter nimipressuralis	Enterobacter hormaechei	Enterobacter cloaceae
	ClpB	ClpB protein	+	+	+	+	+	+
	ImpH	ImpH/VasB	+	+	+	+	+	+
	ImpG	Protein ImpG/VasA	+	+	+	+	+	+
	ImpE	ImpE	+	+	+	+	+	+
	PrpC	Protein serine/threonine phosphatase PrpC	+	+	+	+	+	+
	ImpI	ImpI/VasC	+	+	+	+	+	+
	ImpD	ImpD	+	+	+	−	+	+
	ImpC	Uncharacterized protein ImpC	+	+	+	+	+	+
	ImpB	Uncharacterized protein ImpB	+	+	+	+	+	+
	ImpA	Uncharacterized protein ImpA	+	+	+	+	+	+
	ImpM	Protein phosphatase ImpM	−	−	+	+	+	+
	IcmF	IcmF-related protein	−	−	+	+	+	+
	ImpK	ImpK/VasF, OmpA/MotB domain	−	−	+	+	+	+
	ImpJ	ImpJ/VasE	+	+	+	+	+	+
	VasD	Lipoprotein/VasD	−	−	+	+	+	+
Locus 2
	ClpB	ClpB protein			+	+	+	+
	ImpH	ImpH/VasB			−	+	+	+
	ImpG	Protein ImpG/VasA			−	+	+	+
	ImpF	ImpF			−	−	−	+
	ImpE	ImpE			−	−	−	+
	PrpC	Protein serine/threonine phosphatase PrpC			+	+	+	+
	ImpI	ImpI/VasC			−	−	−	+
	ImpD	ImpD			+	+	−	+
	ImpC	Uncharacterized protein ImpC			+	+	+	+
	ImpB	Uncharacterized protein ImpB			+	+	+	+
	ImpA	Uncharacterized protein ImpA			−	−	+	+
	ImpM	Protein phosphatase ImpM			−	−	−	+
	IcmF	IcmF-related protein			−	−	−	+
	ImpK	ImpK/VasF, OmpA/MotB domain			−	−	−	+
	ImpJ	ImpJ/VasE			+	+	+	+
	VasD	Lipoprotein/VasD			−	−	−	+
Orphan components
Enterobacter asburiae
Locus1
Locus 2
Enterobacter cancerogenus
Locus 1
Locus 2
Orphan Component
Enterobacter hormaechei
Locus 2
Orphan Component
Burkholderia cenocepacia MC0-3
