# Supplementary material for: Genome-wide Analysis of Four Enterobacter cloacae complex type strains: Insights into Virulence and Niche Adaptation
Source: Sci Rep. 2020 May 18;10:8150. doi: 10.1038/s41598-020-65001-4 (PMC7235008; doi:10.1038/s41598-020-65001-4)
Supplement: Supplementary file 2 — Table S2 [file 41598_2020_65001_MOESM2_ESM.xlsx]

## Sheet: Sheet1
Table S2. Computational based prediction and characterizations of antibiotic resistance and multidrug resistnce components in the genus Enterobactera
Pan genome position	Description	Enterobacter cowanii	Enterobacter Kobei	Enterobacter ludwigii	Enterobacter asburiae	Enterobacter nimipressurlis	Enterobacter hormaechei	Enterobacter cloaceae
Antibiotic resistance
	Hydroxyacylglutathione hydrolase	+	+	+	+	+	+	+
	Beta-lactamase/D-alanine carboxypeptidase	+	+	+	+	+	+	+
	Beta-lactamase-like protein/ L-ascorbate 6-phosphate lactonase	+	+	+	+	+	+	+
	Beta-lactam binding protein AmpH	+	+	+	+	+	+	+
	Beta-lactamase/carboxypeptidase fraction A	+	+	+	+	+	+	+
	Beta-lactamase/ D-alanyl-D-alanine carboxypeptidase fraction A	+	+	+	+	+	+	+
	Beta-lactamase-like protein	+	+	+	+	+	+	+
	Fusaric acid resistance protein region	+	+	+	+	+	+	+
	Metallo-beta-lactamase family protein/ beta-lactamase-like protein	+	+	+	+	+	+	+
	Beta-lactamase/ D-alanyl-D-alanine carboxypeptidase fraction A	+	+	+	+	+	+	+
	DNA-binding transcriptional activator Mar	+	+	+	+	+	+	+
Multidrug resistance proteins/ efflux systems
	Multidrug resistance protein mdtL	+	+	-	+	+	-	+
	Multidrug resistance protein mdtD	+	+	+	+	+	-	+
	Quaternary ammonium compound-resistance protein sugE	+	+	+	+	+	-	+
	Multidrug resistance protein mdtG	+	+	+	+	+	+	+
	Multidrug ABC transporter ATP binding protein	+	+	+	+	+	+	+
	Multidrug resistance protein mdtA	+	+	+	+	+	-	-
	Multidrug resistance protein A & B	+	+	+	+	+	-	-
	Multidrug resistance protein mdtG	+	+	+	+	+	+	+
	Multidrug resistance protein mdtH	+	+	+	+	+	+	+
	Multidrug resistance protein mdtK	+	+	+	+	+	+	+
	Putative multidrug resistance protein	+	+	+	+	+	+	+
	Multidrug efflux system protein mdtJ/I	+	+	+	+	+	+	+
	Multidrug efflux system subunit MdtA-C	+	+	+	+	+	+	+
	Multidrug resistance protein mdtQ	+	+	+	+	+	+	+
	Multidrug resistance protein A & B	+	+	+	+	+	+	+
	Multidrug resistance protein Mex A & B	-	+	+	+	+	+	-
	Multidrug resistance protein A	-	+	+	+	+	+	-
	Small multidrug resistance protein	-	-	-	-	+	+	+
