# Supplementary material for: Genome-wide Analysis of Four Enterobacter cloacae complex type strains: Insights into Virulence and Niche Adaptation
Source: Sci Rep. 2020 May 18;10:8150. doi: 10.1038/s41598-020-65001-4 (PMC7235008; doi:10.1038/s41598-020-65001-4)
Supplement: Supplementary file 3 — Table S3 [file 41598_2020_65001_MOESM3_ESM.xlsx]

## Sheet: Sheet1
Table S3. Computational based prediction and characterizations of Environmnetal stress related genes in the genus Enterobactera
Alternate name/function	Enterobacter cowanii	Enterobacter Kobei	Enterobacter ludwigii	Enterobacter asburiae	Enterobacter cancerogenus	Enterobacter hormaechei	Enterobacter cloaceae
ProP	+	+	+	+	+	+	+
ProU	+	+	+	+	+	+	+
KdpD	+	+	+	+	+	+	+
EnvZ	+	+	+	+	+	+	+
Hsp	+	+	+	+	+	+	+
CspA	+	+	+	+	+	+	+
CspB	+	+	+	+	+	+	+
CspE	+	+	+	+	+	+	+
CspG	+	+	+	+	+	+	+
CspI	+	+	+	+	+	+	+
